# Supplementary material for: Alphaherpesvirus gB Homologs Are Targeted to Extracellular Vesicles, but They Differentially Affect MHC Class II Molecules
Source: Viruses. 2020 Apr 10;12(4):429. doi: 10.3390/v12040429 (PMC7232241; doi:10.3390/v12040429)
Supplement: Supplementary file 1 [file viruses-12-00429-s001.zip]

Archive with 1 entries (1 files):
- viruses-730753 REVISED SUPPLEMENTARY FIGURES.pdf
